# Supplementary material for: PathoSPOT genomic epidemiology reveals under-the-radar nosocomial outbreaks
Source: Genome Med. 2020 Nov 16;12:96. doi: 10.1186/s13073-020-00798-3 (PMC7670629; doi:10.1186/s13073-020-00798-3)
Supplement: Supplementary file 1 — Additional file 1. This file contains Supplementary Table S1, which lists the bacterial genome assembly details. [file 13073_2020_798_MOESM1_ESM.xlsx]

## Sheet: Legend
Table S1: Assembly details
LEGEND
Extract ID	Identification of the DNA extract
Source ID	De-identified patient number
Source	Source of the sample
ST	Multilocus Sequence Type
spa type	Ridom spa type
SCCmec type	SCCmec type
Lineage	Lineage assignment inferred from whole-genome phylogenetic tree
Coverage	Pacbio read coverage
Contigs	Number of contigs
Chromosome contig length(s)	Length(s) of the chromosomal contigs
Plasmid 1 length	Length of finished plasmid
Plasmid 2 length	Length of finished plasmid
Plasmid 3 length	Length of finished plasmid
Uncircularized plasmid length	Length of unfinished plasmid(s)
Genbank accession	Assigned genbank accesion
lukF-PV	Gene presence/absence determined by BLASTx
lukS-PV	Gene presence/absence determined by BLASTx

## Sheet: Data
Table S1: Assembly details
Extract ID	Source ID	Source	ST	spa type	SCCmec type	Lineage	Coverage	Contigs	Chromosome contig length(s)	Plasmid 1 length	Plasmid 2 length	Plasmid 3 length	Uncircularized plasmid length	Genbank accession	lukF-PV	lukS-PV
ER04648.3A	p512	Culture-blood	8	t008	IVa(2B)	USA300	357.704	2	2900707	27072				CP052027-CP052028	Y	Y
ER04669.3A	p424	Culture-blood	8	t008	IVa(2B)	USA300	381.379	2	2866483	27073				CP049585-CP049586	N	N
ER04768.3A	p67	Culture-blood	NA	t002	none	USA100	37.7541	3	2786940				1734, 8090	CP052745-CP052747	N	N
ER04822.3A	p68	Culture-blood	8	t064	IVg(2B)	USA300	528.147	2	2842592	35816				CP049583-CP049584	N	N
ER04823.3A	p531	Culture-blood	5	t002	II(2A)	USA100	381.819	2	2821125	24934				CP049581-CP049582	N	N
ER04846.3A	p599	Culture-blood	105	t002	II(2A)	USA100	371.993	2	2907451	27273				CP049579-CP049580	N	N
ER04882.3A	p65	Culture-blood	8	t1767	NA	USA300	194.377	4	2905261	26999	13763	1025		CP049575-CP049578	Y	Y
ER04887.3A	p498	Culture-blood	5	t002	NA	USA100	429.013	2	2854898	27073				CP049573-CP049574	N	N
ER04888.3A	p154	Culture-blood	8	t008	IVa(2B)	USA300	305.004	1	2876923					CP049572	Y	Y
ER04928.3A	p524	Culture-blood	105	t002	II(2A)	USA100	361.159	2	2963726	25386				CP049570-CP049571	N	N
ER04928.4A	p524	Culture-blood	105	t002	II(2A)	USA100	331.065	3	2703021, 266638	25386				JABEUJ000000000	N	N
ER04929.3A	p154	Culture-blood	8	t008	IVa(2B)	USA300	183.019	1	2877049					CP049569	Y	Y
ER04948.3A	p460	Culture-blood	8	t1882	IVc(2B)	USA300	352.573	2	2890568	25060				CP049567-CP049568	Y	Y
ER04965.3A	p646	Culture-blood	8	t051	IVa(2B)	USA300	144.27	2	2876370	22963				CP049565-CP049566	N	Y
ER04999.3A	p96	Culture-blood	8	t008	IVa(2B)	USA300	85.0285	2	2877922	23076				CP049563-CP049564	Y	Y
ER05003.3A	p590	Culture-blood	8	t008	IV(2B)	USA300	228.658	4	2930431	34610	13165		10176	JABFSZ000000000	Y	Y
ER05008.3A	p488	Culture-blood	5	t002	IV(2B)	USA100	226.751	2	2833045	13160				CP049561-CP049562	N	N
ER05038.3A	p250	Culture-blood	8	t064	IVg(2B)	USA300	162.503	1	2869199					CP049560	N	N
ER05088.3A	p305	Culture-blood	5	t002	IV(2B)	USA100	155.929	2	2833375				11425	CP050007-CP050008	N	N
ER05117.3A	p590	Culture-blood	8	t008	IVa(2B)	USA300	258.334	3	2922000	34604			9566	CP050004-CP050006	Y	Y
ER05133.3A	p548	Culture-blood	8	t955	IVa(2B)	USA300	336.797	2	2829710	27083				CP049558-CP049559	N	N
ER05175.3A	p307	Culture-blood	8	t008	IVa(2B)	USA300	418.591	2	2804169	27081				CP049556-CP049557	Y	Y
ER05215.3A	p479	Culture-blood	8	t2658	IVg(2B)	USA300	194.473	2	2824152	24661				CP049554-CP049555	N	N
ER05238.3A	p518	Culture-blood	5	t002	IV(2B)	USA100	174.744	3	2913317	22612	35307			CP049551-CP049553	N	N
ER05282.3A	p733	Culture-blood	5	t111	IV(2B)	USA100	369.15	3	2841178	33973	13163			CP049548-CP049550	N	N
ER05295.3A	p306	Culture-blood	8	t064	IVg(2B)	USA300	243.004	2	2840208	24661				CP049546-CP049547	N	N
ER05310.3A	p55	Culture-blood	8	t064	IVg(2B)	USA300	110.561	1	2898458					CP049545	N	N
ER05322.3A	p101	Culture-blood	5	t002	IV(2B)	USA100	153.557	2	2872887	24114				CP052025-CP052026	N	N
ER05353.3A	p40	Culture-blood	105	t002	II(2A)	USA100	211.568	2	2879342	43569				CP049543-CP049544	N	N
ER05364.3A	p471	Culture-blood	8	t008	IVa(2B)	USA300	161.662	2	2935794				9081	JABEUI000000000	Y	Y
ER05368.3A	p574	Culture-blood	105	t002	II(2A)	USA100	515.052	3	2907986	25435			61546	JABFTA000000000	N	N
ER05387.3A	p432	Culture-blood	5	t002	IV(2B)	USA100	317.514	1	2912726					CP054269	N	N
ER05423.3A	p524	Culture-blood	105	t002	II(2A)	USA100	253.757	3	269084, 2705187	25386				JABFTB000000000	N	N
ER05435.3A	p687	Culture-blood	8	t121	IVa(2B)	USA300	208.789	3	2890350	26904			21448	JABEUH000000000	Y	Y
ER05443.3A	p493	Culture-blood	8	t064	IVg(2B)	USA300	149.263	2	2871824				12208	JABFTC000000000	N	N
ER05457.3A	p352	Culture-blood	105	t002	II(2A)	USA100	151.827	7	2702344, 922091	263859	25435		17252, 16193, 9213	JABFTD000000000	N	N
ER05470.3A	p49	Culture-blood	5	t3979	IVa(2B)	USA100	266.206	2	2820877	27273				CP049541-CP049542	N	N
ER05502.3A	p668	Culture-blood	105	t002	II(2A)	USA100	303.411	3	2924052	45470	25435			CP049538-CP049540	N	N
ER05508.3A	p34	Culture-blood	105	t002	II(2A)	USA100	371.015	3	2879315	43560	25435			CP049535-CP049537	N	N
ER05509.3A	p611	Culture-blood	8	t008	IVa(2B)	USA300	291.221	3	2829387	35421	13159			CP049532-CP049534	Y	Y
ER05524.3A	p291	Culture-blood	8	t6238	IVa(2B)	USA300	293.861	3	2892525	27058			7525	CP050001-CP050003	Y	Y
ER05526.3A	p628	Culture-blood	105	t002	II(2A)	USA100	393.826	3	2879338	25435	46255			CP049529-CP049531	N	N
ER05532.3A	p292	Culture-blood	4317	t3912	IVa(2B)	USA300	305.481	1	2807389					CP052024	N	N
ER05576.3A	p637	Culture-blood	30	t018	IVc(2B)		210.154	1	2775029					CP049528	N	N
ER05642.3A	p175	Culture-blood	105	t002	II(2A)	USA100	283.68	2	2903731	27272				CP049526-CP049527	N	N
ER05651.3A	p726	Culture-blood	5	t4371	IV(2B)	USA100	276.777	1	2867064					CP049525	N	N
ER05661.3A	p650	Culture-blood	NA	t105	none	USA100	309.752	1	2855993					CP049524	N	N
ER05682.3A	p176	Culture-blood	105	t002	II(2A)	USA100	466.253	3	2880885	25435	43567			CP052021-CP052023	N	N
ER05682.5A	p176	Culture-blood	105	t002	II(2A)	USA100	400.261	3	2874172	43920	25435			CP049521-CP049523	N	N
ER05686.3A	p399	Culture-blood	105	t002	II(2A)	USA100	404.436	3	2879345	25435	45471			CP052018-CP052020	N	N
ER05686.5A	p399	Culture-blood	105	t002	II(2A)	USA100	341.206	4	2880895	7240	25435	43581		CP049517-CP049520	N	N
ER05716.3A	p206	Culture-blood	5	t002	IV(2B)	USA100	190.164	8	2832792	39218			1329, 9166, 2461, 1400, 17186, 57630	CP049993-CP050000	N	N
ER05718.3A	p733	Culture-blood	5	t111	IV(2B)	USA100	479.743	4	2841181	33973	35680	13163		CP049513-CP049516	N	N
ER05763.3A	p466	Culture-blood	8	t051	IVa(2B)	USA300	236.972	2	2877192	22976				CP049511-CP049512	N	Y
ER05770.3A	p278	Culture-blood	105	Unknown	II(2A)	USA100	336.845	2	2907976	25435				CP049509-CP049510	N	N
ER05785.3A	p312	Culture-blood	8	t008	IVa(2B)	USA300	225.336	2	2876357	27079				CP049507-CP049508	Y	Y
ER05786.3A	p181	Culture-blood	105	t002	II(2A)	USA100	417.255	3	2879345	25435	43571			CP049504-CP049506	N	N
ER05797.3A	p404	Culture-blood	105	t002	II(2A)	USA100	388.834	3	2921867	25435	43571			CP052015-CP052017	N	N
ER05804.3A	p709	Culture-blood	8	t064	IVg(2B)	USA300	370.821	1	2903599					CP049503	N	N
ER05866.3A	p142	Culture-blood	105	t002	II(2A)	USA100	417.944	3	2879351	25435	43588			CP049500-CP049502	N	N
ER05891.3A	p142	Culture-blood	105	t002	II(2A)	USA100	239.802	3	2878948	43549	25428			CP049497-CP049499	N	N
ER05896.3A	p734	Culture-blood	72	t148	none		364.502	1	2740100					CP049496	N	N
ER05911.3A	p183	Culture-blood	105	t002	II(2A)	USA100	322.249	2	2924481	25435				CP049494-CP049495	N	N
ER05916.3A	p501	Culture-blood	8	t1578	IVa(2B)	USA300	319.704	2	2872890	27066				CP049492-CP049493	Y	Y
ER05931.3A	p632	Culture-blood	105	t4417	II(2A)	USA100	320.334	2	2773707	22850				CP049490-CP049491	N	N
ER05935.3A	p368	Culture-blood	5	t062	IVa(2B)	USA100	191.628	2	2820705	27272				CP049488-CP049489	N	N
ER05949.3A	p613	Culture-blood	5	t045	II(2A)	USA100	251.86	2	2821582	27271				CP049486-CP049487	N	N
ER05961.3B	p157	Culture-blood	8	t064	NA	USA300	245.923	3	2937714	29399	32305			CP049483-CP049485	N	N
ER05962.3A	p164	Culture-blood	105	t105	II(2A)	USA100	209.849	2	2870752	25435				CP049481-CP049482	N	N
ER05973.3A	p368	Culture-blood	5	t062	IVa(2B)	USA100	206.609	2	2819245	27267				CP049479-CP049480	N	N
ER05996.3A	p157	Culture-blood	8	t064	NA	USA300	209.328	2	2938322				84043	CP049991-CP049992	N	N
ER06009.3A	p668	Culture-blood	105	t002	II(2A)	USA100	474.746	2	2864311	28770				CP049477-CP049478	N	N
ER06020.3A	p46	Culture-blood	8	t064	IVa(2B)	USA300	220.015	1	2869131					CP049476	N	N
ER06036.3A	p357	Culture-blood	231	t002	II(2A)	USA100	233.772	2	2821731	27267				CP049474-CP049475	N	N
ER06037.3A	p476	Culture-blood	105	t002	II(2A)	USA100	309.064	3	2879345	46099	25435			CP049471-CP049473	N	N
ER06047.3A	p138	Culture-blood	8	t064	IVg(2B)	USA300	279.862	1	2886778					CP049470	N	N
ER06052.3A	p191	Culture-blood	8	t064	IVg(2B)	USA300	505.564	2	2885737	30539				CP049468-CP049469	N	N
ER06116.3A	p146	Culture-tissue	5	t002	II(2A)	USA100	206.959	1	2833595					CP049467	N	N
ER06125.3A	p526	Culture-blood	8	t008	IVa(2B)	USA300	252.336	2	2922440	19550				CP049465-CP049466	Y	Y
ER06126.3A	p491	Culture-blood	8	t008	IVa(2B)	USA300	184.713	2	2878562	26334				CP049463-CP049464	Y	Y
ER06142.3A	p502	Culture-blood	105	t002	II(2A)	USA100	367.63	2	2965211	25435				CP049461-CP049462	N	N
ER06177.3A	p622	Culture-blood	6	t304	IVa(2B)		376.888	2	2843788	19764				JABFTE000000000	N	N
ER06206.3A	p700	Culture-blood	8	t121	IVa(2B)	USA300	465.995	3	2880394	26908	28778			CP052012-CP052014	N	Y
ER06223.3A	p506	Culture-blood	5	t002	IV(2B)	USA100	333.174	2	2871690	24129				CP049459-CP049460	N	N
ER06253.3A	p222	Culture-blood	5	t002	IV(2B)	USA100	395.714	3	2873667	36056	13164			CP049456-CP049458	N	N
ER06290.3A	p63	Culture-blood	5	t002	IV(2B)	USA100	173.857	2	2888623	22419				CP049454-CP049455	N	N
ER06344.3A	p519	Culture-blood	NA	t002	II(2A)	USA100	296.355	1	2905227					CP049453	N	N
ER06407.3A	p254	Culture-blood	8	t008	IVa(2B)	USA300	120.856	3	2921252	28396	27073			CP049450-CP049452	Y	Y
ER06446.3A	p2	Culture-blood	105	t002	II(2A)	USA100	168.299	3	2879329	43566	25431			CP049447-CP049449	N	N
ER06459.3A	p690	Culture-blood	8	t008	IV(2B)	USA300	294.425	3	3009795				32331, 61136	JABEUG000000000	Y	Y
ER06467.3A	p350	Culture-blood	8	t681	IVa(2B)	USA300	169.194	2	2921857	27088				CP049445-CP049446	Y	Y
ER06503.3A	p271	Culture-blood	8	t008	IVa(2B)	USA300	149.299	3	2920685	27070			15142	CP052010-CP052011	Y	Y
ER06541.3A	p694	Culture-blood	NA	t1149	none	USA100	112.853	3	2818393	15528	20722			CP049442-CP049444	N	N
ER06565.3A	p298	Culture-blood	72	t664	IVc(2B)		168.353	1	2759292					CP049441	N	N
ER06600.3A	p27	Culture-blood	8	t008	IVa(2B)	USA300	362.231	2	2923902	26531				CP049439-CP049440	Y	Y
ER06618.3A	p200	Culture-blood	8	t064	IVg(2B)	USA300	378.787	2	2787895	38411				CP049437-CP049438	N	N
ER06656.3A	p446	Culture-blood	105	t002	II(2A)	USA100	438.548	2	2866190	27265				CP049435-CP049436	N	N
ER06690.3A	p332	Culture-blood	1	t127	I(1B)		749.084	2	2775654	43963				CP052008-CP052009	N	N
ER06713.3A	p87	Culture-blood	105	t002	II(2A)	USA100	391.478	3	2520414, 452138		25438			JABEUF000000000	N	N
ER06755.3A	p293	Culture-blood	3885	t008	IVa(2B)	USA300	509.787	2	2846640	27094				CP049433-CP049434	Y	Y
ER06794.3A	p47	Culture-blood	8	t064	IV(2B5)	USA300	317.533	1	2903839					CP049432	N	N
ER06881.3A	p436	Culture-blood	8	t008	IVa(2B)	USA300	304.774	2	2924234	26594				CP049430-CP049431	Y	Y
ER06916.3A	p70	Culture-blood	5	t1683	IV(2B)	USA100	223.873	2	2941482	13163				CP049428-CP049429	N	N
ER06934.3A	p56	Culture-blood	8	t008	IVa(2B)	USA300	461.956	2	2920385	27072				CP049426-CP049427	Y	Y
ER06955.3A	p666	Culture-blood	5	t062	IVa(2B)	USA100	382.124	2	2863799	27274				CP049424-CP049425	N	N
ER06964.3A	p612	Culture-blood	5	t002	IVc(2B)	USA100	488.931	2	2816333	27269				CP049422-CP049423	N	N
ER06968.3A	p158	Culture-blood	36	t018	II(2A)		336.951	1	2967572					CP049421	N	N
ER06977.3A	p235	Culture-other	5	t002	II(2A)	USA100	158.98	2	2915440	27298				CP052006-CP052007	N	N
ER07004.3A	p28	Culture-blood	105	t002	II(2A)	USA100	490.636	2	2921025	25435				JABFTF000000000	N	N
ER07032.3A	p615	Culture-blood	59	t437	IVa(2B)		379.688	1	2781409					CP049420	N	N
ER07053.3A	p197	Culture-blood	105	t002	II(2A)	USA100	546.16	5	442855, 460183, 2061533	44596	25435			JABFTG000000000	N	N
ER07102.3A	p197	Culture-wound	105	t002	II(2A)	USA100	502.957	4	266747, 2965029	44596	25435			JABFTH000000000	N	N
ER07103.3A	p176	Culture-blood	105	t002	II(2A)	USA100	416.72	3	2882023	25435	43945			CP049417-CP049419	N	N
ER07122.3A	p594	Culture-blood	8	t211	IVa(2B)	USA300	239.589	2	2907408	17870				CP049587-CP049588	Y	Y
ER07130.3A	p277	Culture-blood	8	t068	IVa(2B)	USA300	453.947	2	2871813	27074				CP049415-CP049416	Y	Y
ER07131.3A	p176	Culture-blood	105	t002	II(2A)	USA100	275.424	4	2882415	25435	46192		11363	CP052003-CP052005	N	N
ER07191.3A	p176	Culture-blood	105	t002	II(2A)	USA100	252.452	4	2882411	43591	42446		11797	CP052000-CP052002	N	N
ER07227.3A	p176	Culture-nose	105	t002	II(2A)	USA100	509.339	3	2880886	25435	43984			CP049412-CP049414	N	N
ER07288.3A	p27	Culture-wound	8	t008	IVa(2B)	USA300	421.876	2	2923893	26536				CP049410-CP049411	Y	Y
ER07317.3A	p511	Culture-blood	5	t002	IV(2B)	USA100	156.54	2	2826452	24651				CP049408-CP049409	N	N
ER07419.3A	p114	Culture-blood	8	t008	IV(2B)	USA300	158.626	9	405463, 198904, 459810, 336006, 789821, 735365				25286, 12586, 85685	JABFTI000000000	N	N
ER07462.3A	p56	Culture-blood	8	t008	IVa(2B)	USA300	385.635	2	2920433	27080				CP049406-CP049407	Y	Y
ER07465.3A	p522	Culture-blood	8	t008	IVa(2B)	USA300	148.999	2	2880241	22992				CP049404-CP049405	Y	Y
ER07473.3A	p220	Culture-blood	8	t211	IVa(2B)	USA300	322.15	2	2853879	26730				CP049402-CP049403	Y	Y
ER07478.3A	p91	Culture-blood	105	t002	II(2A)	USA100	334.398	3	2967708	44042	25435			JABFTJ000000000	N	N
ER07542.3A	p533	Culture-blood	5	t002	NA	USA100	610.989	2	2831163	27271				CP049400-CP049401	N	N
ER07730.3A	p185	Culture-blood	105	t002	II(2A)	USA100	330.926	1	2865591					CP049399	N	N
ER07747.3A	p285	Culture-blood	8	t008	IVa(2B)	USA300	618.727	3	2889693	35312	27077			CP049396-CP049398	Y	Y
ER07787.3A	p92	Culture-blood	8	t064	IVg(2B)	USA300	237.492	1	2889597					CP049395	N	N
ER07791.3A	p471	Culture-blood	105	t002	II(2A)	USA100	345.279	1	2921232					CP051999	N	N
ER07861.3A	p625	Culture-blood	8	t008	IVa(2B)	USA300	301.651	3	2936371	13162			3999	JABFTK000000000	Y	Y
ER07874.3A	p412	Culture-blood	3390	t010	II(2A)	USA100	409.87	2	2913703	61314				JABFTL000000000	N	N
ER07970.3C	p648	Culture-blood	NA	t002	II(2A)	USA100	246.417	3	2878381	44013	25435			CP049392-CP049394	N	N
ER07993.3A	p474	Culture-blood	5	t002	IVc(2B)	USA100	384.687	2	2755403	20639				CP049390-CP049391	N	N
ER08039.3A	p265	Culture-blood	8	t008	IVa(2B)	USA300	257.161	1	2847610					CP049389	Y	Y
ER08085.3A	p28	Culture-respiratory	105	t002	II(2A)	USA100	412.628	2	2924527	25435				CP049387-CP049388	N	N
ER08181.3A	p100	Culture-blood	8	t008	IVa(2B)	USA300	556.038	2	2877266	27073				CP051997-CP051998	Y	Y
ER08232.3A	p255	Culture-blood	8	t008	IVa(2B)	USA300	399.27	2	2831775	26900				CP049385-CP049386	N	N
ER08264.3A	p209	Culture-blood	72	t1597	IVa(2B)		297.38	1	2854231					CP049384	N	N
ER08267.3A	p626	Culture-blood	8	t008	IVa(2B)	USA300	359.136	2	2881442	27165				CP049382-CP049383	N	N
ER08308.3A	p53	Culture-blood	5	t002	IV(2B)	USA100	126.554	3	2887830	13162			19138	JABFTM000000000	N	N
ER08327.3A	p542	Culture-respiratory	105	t002	II(2A)	USA100	309.756	4	682663, 2960134	25434			8534	CP051994-CP051996	N	N
ER08353.3A	p406	Culture-blood	8	t008	IVa(2B)	USA300	294.755	1	2950069					CP049381	Y	Y
ER08387.3A	p438	Culture-blood	8	t064	IVg(2B)	USA300	297.242	1	2860469					CP049380	N	N
ER08505.3A	p352	Culture-respiratory	105	t002	II(2A)	USA100	138.589	11	2662265, 253775				30310, 28586, 12872, 12143, 34856, 25714, 31548, 30405, 52366	JABFTN000000000	N	N
ER08550.3A	p691	Culture-blood	8	t2658	IVg(2B)	USA300	145.929	1	2932301					CP049379	N	N
ER08597.3A	p33	Culture-blood	8	t008	IVa(2B)	USA300	148.58	3	2920651	35665	13163			CP051991-CP051993	N	Y
ER08623.3A	p211	Culture-blood	NA	t008	IVa(2B)	USA300	289.115	2	2877410	27075				CP049377-CP049378	Y	Y
ER08648.3A	p6	Culture-blood	105	t045	II(2A)	USA100	184.12	2	2861100	25431				CP049375-CP049376	N	N
ER08649.3A	p410	Culture-blood	6	t304	IVa(2B)		312.799	2	2795175	19760				CP049373-CP049374	N	N
ER08670.3A	p596	Culture-blood	105	t002	NA	USA100	127.516	10	2676721, 261624, 252495				34237, 16735, 28801, 19295, 55074, 11228, 71174	JABEUE000000000	N	N
ER08708.3A	p95	Culture-blood	5	t002	II(2A)	USA100	305.649	2	2862831	25433				CP049371-CP049372	N	N
ER08829.3B	p106	Culture-blood	5	t002	II(2A)	USA100	203.933	2	2904593	41668				CP049369-CP049370	N	N
ER08894.3B	p349	Culture-blood	8	t008	IVa(2B)	USA300	246.621	3	2960424	27043			12134	JABFTO000000000	N	Y
ER09001.3B	p573	Culture-blood	1472	t665	IVa(2B)		361.172	1	2826005					CP051990	N	N
ER09113.3A	p477	Culture-blood	88	t692	IVa(2B)		126.569	1	2864214					CP051989	Y	Y
ER09158.3A	p36	Culture-blood	5	t002	IVc(2B)	USA100	429.045	2	2757164	27269				CP051987-CP051988	N	N
ER09164.3B	p589	Culture-blood	105	t002	II(2A)	USA100	428.865	3	2863297	25429	40522			CP051984-CP051986	N	N
ER09201.3B	p300	Culture-blood	105	t002	II(2A)	USA100	243.273	5	264642, 2712998	25333			18892, 20142	JABEUD000000000	N	N
ER09228.3A	p32	Culture-blood	5	t002	IV(2B)	USA100	327.444	1	2834744					CP051983	N	N
ER09245.3A	p114	Culture-blood	8	t008	IV(2B)	USA300	349.072	1	2985373					CP051982	N	N
ER09275.3B	p14	Culture-blood	105	t002	II(2A)	USA100	454.298	3	2921850	43537	25433			CP051979-CP051981	N	N
ER09297.3B	p396	Culture-blood	105	t002	II(2A)	USA100	213.768	4	270267, 2707907	25435			15140	JABEUC000000000	N	N
ER09362.3A	p375	Culture-blood	8	t008	IVa(2B)	USA300	286.61	2	2876886	27073				CP051977-CP051978	Y	Y
ER09403.3B	p252	Culture-blood	8	t451	IVd(2B)	USA300	301.075	2	3005577	25435				CP051975-CP051976	N	N
ER09453.3A	p195	Culture-blood	22	t309	IVa(2B)		498.836	2	2794961	32202				CP051973-CP051974	N	N
ER09494.3A	p114	Culture-blood	8	t008	IV(2B)	USA300	337.639	1	2985404					CP051972	N	N
ER09515.3A	p621	Culture-blood	105	t002	II(2A)	USA100	224.518	2	2926729	25435				CP051970-CP051971	N	N
ER09615.3A	p227	Culture-blood	8	t024	IVa(2B)	USA300	110.291	3	2875524	3125	14307			CP051967-CP051969	N	N
ER09654.3A	p77	Culture-blood	105	t002	II(2A)	USA100	503.609	2	2878303	43567				CP051965-CP051966	N	N
ER09690.3A	p136	Culture-blood	105	t002	II(2A)	USA100	429.793	2	2812844	27257				CP051963-CP051964	N	N
ER09706.3A	p579	Culture-blood	105	t002	II(2A)	USA100	539.509	3	2916678	41675	25435			CP051960-CP051962	N	N
ER09722.3A	p409	Culture-blood	5	t062	IV(2B)	USA100	364.303	2	2851493	27271				JABEUB000000000	N	N
ER09751.3A	p381	Culture-blood	5	t002	IV(2B)	USA100	228.095	2	2888029				7085	JABEUA000000000	N	N
ER09761.3A	p570	Culture-blood	8	t064	IVg(2B)	USA300	356.967	2	2895063	35279				CP051958-CP051959	N	N
ER09772.3A	p169	Culture-blood	105	t002	II(2A)	USA100	230.93	3	2701387, 262606	25430				CP052029-CP052031	N	N
ER09835.3A	p301	Culture-blood	8	t008	IVa(2B)	USA300	484.09	2	2880411	24130				CP051956-CP051957	Y	Y
ER09911.3A	p669	Culture-blood	105	t002	II(2A)	USA100	633.364	3	2878962	25434	44761			CP051953-CP051955	N	N
ER09970.3A	p471	Culture-blood	8	t008	IVa(2B)	USA300	280.741	1	2923224					CP051952	Y	Y
ER09971.3A	p9	Culture-blood	5	t002	IV(2B)	USA100	542.943	3	2873781	35307	47049			CP051949-CP051951	N	N
ER09980.3A	p600	Culture-blood	105	t002	II(2A)	USA100	223.5	8	851637, 275147, 1791956, 927845	25435			34315, 17089, 18270	JABETZ000000000	N	N
ER09994.3A	p98	Culture-blood	8	t008	IVa(2B)	USA300	181.953	1	2924484					CP051948	Y	Y
ER10059.3A	p470	Culture-blood	105	t002	II(2A)	USA100	213.224	12	442866, 334893, 1953973, 262145	25345			11966, 15426, 8856, 5091, 884, 57486, 15609	JABETY000000000	N	N
ER10066.3A	p540	Culture-blood	8	t008	IVa(2B)	USA300	107.529	1	2889000					CP051947	N	Y
ER10115.3A	p121	Culture-respiratory	5	t002	IV(2B)	USA100	617.19	2	2892920	38970				CP051945-CP051946	N	N
ER10135.3A	p470	Culture-blood	105	t002	II(2A)	USA100	203.179	10	920378, 1485624, 271667, 333360	25340	61764		18745, 29676, 14984, 11733	JABETX000000000	N	N
ER10158.3A	p400	Culture-respiratory	87	t216	IVg(2B)		378.947	2	2788769	27114				CP051943-CP051944	N	N
ER10193.3A	p668	Culture-blood	105	t002	II(2A)	USA100	311.947	2	2923289	25435				CP051941-CP051942	N	N
ER10234.3A	p732	Culture-blood	8	t008	IVa(2B)	USA300	233.335	2	2867130	20650				CP051939-CP051940	N	N
ER10269.3A	p78	Surveillance c&s other	6	t304	IVa(2B)		359.999	1	2793657					CP051938	N	N
ER10292.3A	p482	Culture-blood	8	t008	IVa(2B)	USA300	202.542	1	2876144					CP051937	N	N
ER10312.3A	p167	Culture-blood	20	t2094	none		369.908	1	2764821					CP052748	N	N
ER10367.3A	p280	Culture-blood	NA	t002	II(2A)	USA100	230.754	5	277162, 2665999	21412			20757, 18529	JABETW000000000	N	N
ER10409.3A	p152	Culture-blood	105	t002	II(2A)	USA100	392.048	3	2714226, 269312	25435				JABETV000000000	N	N
ER10440.3A	p631	Surveillance c&s other	5	t062	IVa(2B)	USA100	557.788	2	2817400	27271				CP051935-CP051936	N	N
ER10610.3A	p229	Culture-blood	5	t002	IVg(2B)	USA100	178.232	1	2747644					CP051934	N	N
ER10617.3A	p484	Culture-blood	72	t148	IVa(2B)		367.755	1	2867545					CP051933	N	N
ER10638.3A	p422	Culture-wound	5	t062	IVa(2B)	USA100	353.848	2	2817362	27266				CP051931-CP051932	N	N
ER10667.3A	p4	Culture-blood	8	t008	IVa(2B)	USA300	555.908	2	2871890	70459				CP051929-CP051930	Y	Y
ER10678.3A	p340	Culture-blood	5	t12851	IVc(2B)	USA100	404.709	2	2768600	27273				CP051927-CP051928	N	N
ER10698.3A	p328	Culture-blood	8	t064	IVg(2B)	USA300	273.368	2	2851166	25390				CP051925-CP051926	N	N
ER10738.3A	p463	Culture-blood	105	t002	II(2A)	USA100	500.365	3	2875575	43963	25435			CP051922-CP051924	N	N
ER10741.3A	p132	Culture-blood	105	t002	II(2A)	USA100	202.919	2	2904769	21398				CP051920-CP051921	N	N
ER10823.3A	p348	Culture-blood	72	t7098	IVa(2B)		337.591	1	2865914					CP051919	N	N
ER10870.3A	p216	Culture-blood	8	t008	IVa(2B)	USA300	174.064	2	2894007				11164	JABETU000000000	Y	Y
ER10871.3A	p213	Culture-blood	8	t2658	IVg(2B)	USA300	353.706	1	2822291					CP051918	N	N
ER10920.3A	p304	Culture-blood	105	t105	II(2A)	USA100	448.363	2	2871521	25435				CP051916-CP051917	N	N
ER11011.3A	p489	Culture-blood	72	t148	IVa(2B)		166.62	1	2860401					CP051915	N	N
ER11033.3A	p552	Culture-blood	5	t002	II(2A)	USA100	213.16	4	2561695, 274504, 365071				20784	JABETT000000000	N	N
ER11063.3A	p294	Culture-blood	105	t002	II(2A)	USA100	426.14	2	2969980	24647				CP051913-CP051914	N	N
ER11188.3A	p495	Culture-blood	6	t304	IVa(2B)		105.56	1	2843301					CP051912	N	N
ER11236.3A	p214	Culture-blood	8	t008	IVa(2B)	USA300	358.594	2	2906220	27073				CP051910-CP051911	Y	Y
ER11259.3A	p51	Culture-blood	8	t008	IVa(2B)	USA300	387.101	2	2900066	27072				JABETS000000000	Y	Y
ER11327.3A	p273	Culture-blood	5	t002	IV(2B)	USA100	161.566	2	2900855	13163				CP051908-CP051909	N	N
ER11450.3A	p414	Culture-blood	8	t008	IVa(2B)	USA300	507.013	2	2933489	26974				CP051906-CP051907	Y	Y
ER11455.3A	p684	Culture-blood	72	t2473	IVa(2B)		470.418	2	2809032				61171	JABETR000000000	N	N
ER11501.3A	p459	Culture-blood	105	t002	II(2A)	USA100	581.903	3	2879109	48243	25434			CP051903-CP051905	N	N
ER11544.3A	p7	Culture-blood	NA	Unknown	IVg(2B)	USA300	370.452	1	2785546					CP051902	N	N
ER11558.3A	p248	Culture-wound	8	t008	IVa(2B)	USA300	319.007	2	2877369	27073				CP051900-CP051901	Y	Y
ER11680.3A	p407	Culture-blood	105	t002	NA	USA100	309.563	4	261071, 2656970				57399, 559	JABETQ000000000	N	N
ER11693.3A	p593	Culture-blood	105	t002	II(2A)	USA100	131.091	7	3009931, 276575	38327			24439, 10405, 15893, 16139	JABETP000000000	N	N
ER11761.3A	p10	Culture-blood	105	t002	II(2A)	USA100	404.17	3	2873926	25434	52910			CP051897-CP051899	N	N
ER11789.3A	p15	Culture-blood	5	t002	IV(2B)	USA100	264.304	3	2855133	13163	35672			CP051894-CP051896	N	N
PS00099.3A	p176	Surveillance c&s other	105	t002	II(2A)	USA100	235.262	4	2880886	25436	46193		18271	CP051891-CP051893	N	N
